# Supplementary material for: Causal effects between personality and psychiatric traits and lung cancer: a bidirectional two-sample Mendelian randomization and bibliometric study
Source: Front Psychiatry. 2024 Sep 12;15:1338481. doi: 10.3389/fpsyt.2024.1338481 (PMC11424467; doi:10.3389/fpsyt.2024.1338481)
Supplement: Supplementary file 3 [file Table3.xlsx]

## Sheet: Table S1
Table S1. Samples used for the association between SNPs and lung cancer risk
	Lung cancer cases		Controls
	N	%	N	%
OncoArray studies, passed QC	14803	51	12262	22
Published GWASa	14463	49	44188	78
Total	29266		56450
Age
≤50 years	3112	12	6032	12
>50 years	23025	88	44075	88
Sex
Male	18208	62	27178	53
Female	11059	38	24069	47
Smoking status
Never	2355	9	7504	31
Ever	23223	91	16964	69
Former	9037	35	8554	35
Current	13356	52	7477	31
Histologyc
Adenocarcinoma	11273	39	55483b
Squamous cell carcinoma	7426	25	55627b
Small cell carcinoma	2664	9	21444b
aPrevious GWAS include IARC, MDACC, SLRI, ICR, Harvard, ATBC, CPS‖, German, and deCODE studies. bNumber of individuals included in the corresponding histology-specific analysis. cRemaining 27% include other histological subsets, such as large cell carcinoma, non-small cell lung cancer, NOS, mixed histology, and unknown.

## Sheet: Table S2
Table S2. Index SNPs (n=116) represented genetically predicted neuroticism
SNPs	Effect_allele	Other_allele	Beta	Se	P	F	Sample size
rs17096778	G	A	-0.0988193	0.0177161	2.39999e-08	31.1132	374323
rs2883027	G	A	0.0424597	0.00753473	1.7e-08	31.7553	374323
rs1002655	G	C	-0.0570284	0.00813277	2.29985e-12	49.1703	374323
rs12127965	A	G	-0.0462944	0.00749502	6.49995e-10	38.1513	374323
rs2488401	T	C	-0.0551555	0.00918965	2e-09	36.0228	374323
rs12466146	C	T	-0.0443993	0.00748327	2.99999e-09	35.202	374323
rs7582403	G	A	0.0616823	0.00748534	1.69981e-16	67.9041	374323
rs1019706	G	A	-0.0525274	0.00808606	8.19974e-11	42.1984	374323
rs4132462	T	C	0.0448538	0.00802352	2.30001e-08	31.2512	374323
rs2717043	T	C	0.0508864	0.00763471	2.60016e-11	44.4238	374323
rs10172342	G	A	0.0470605	0.00851251	3.2e-08	30.563	374323
rs6545135	T	C	-0.0431476	0.0078997	4.70002e-08	29.8325	374323
rs1109027	G	A	-0.0555445	0.00882604	3.09999e-10	39.6048	374323
rs61038084	G	A	-0.0460475	0.00823978	2.30001e-08	31.2305	374323
rs1431071	T	G	-0.0502955	0.00812611	5.99998e-10	38.3081	374323
rs72932350	C	T	0.0564554	0.0101188	2.39999e-08	31.128	374323
rs1226413	G	C	0.0617208	0.00915037	1.50003e-11	45.4971	374323
rs34668726	G	C	0.0595373	0.00989732	1.79999e-09	36.186	374323
rs17583539	G	A	0.0499342	0.0089079	2.1e-08	31.4227	374323
rs4673866	G	A	0.0671033	0.0106759	3.29997e-10	39.5072	374323
rs9845443	T	C	0.0474133	0.00828186	1e-08	32.775	374323
rs1542212	G	T	0.0535708	0.00758917	1.69981e-12	49.8271	374323
rs931235	C	A	-0.0464098	0.00754106	7.49998e-10	37.875	374323
rs3772912	G	A	-0.0438798	0.00768671	1.09999e-08	32.5871	374323
rs3849470	C	T	-0.0437146	0.00739593	3.40001e-09	34.9354	374323
rs2278609	C	T	0.057622	0.008983	1.40001e-10	41.1464	374323
rs55970317	G	T	-0.052315	0.00753332	3.80014e-12	48.2256	374323
rs836927	A	C	0.051317	0.00751565	8.60003e-12	46.6216	374323
rs2015971	T	C	-0.0424428	0.00746428	1.29999e-08	32.3318	374323
rs4585149	C	T	0.0571536	0.00968094	3.59998e-09	34.8538	374323
rs7696796	A	G	0.0486192	0.00855386	1.29999e-08	32.3064	374323
rs1372517	A	G	0.0433148	0.00739414	4.70002e-09	34.3159	374323
rs10032297	T	A	0.0461912	0.00758386	1.09999e-09	37.0967	374323
rs10045508	G	T	0.0518003	0.00895307	7.19996e-09	33.4748	374323
rs35267052	G	T	0.0779812	0.0121925	1.6e-10	40.9065	374323
rs10476484	G	A	0.0494277	0.00834845	3.2e-09	35.0531	374323
rs12203592	T	C	0.0527991	0.00878756	1.89998e-09	36.1006	374323
rs9341575	C	A	0.0457542	0.0080097	1.09999e-08	32.6308	374323
rs6916891	T	G	0.0701305	0.0114776	9.90011e-10	37.3344	374323
rs872576	T	C	0.0428385	0.00783275	4.49997e-08	29.9115	374323
rs10456089	A	G	-0.0843434	0.0143085	3.79997e-09	34.7465	374323
rs12530421	C	A	0.0877852	0.0148269	3.2e-09	35.0542	374323
rs2269426	A	G	0.0526976	0.00767564	6.59933e-12	47.1357	374323
rs240788	G	T	0.042554	0.00749333	1.40001e-08	32.2499	374323
rs35627347	C	T	-0.0412349	0.00755438	4.79999e-08	29.7941	374323
rs11509880	A	G	0.0445904	0.00784245	1.29999e-08	32.3279	374323
rs4523180	G	T	-0.0685825	0.0125401	4.49997e-08	29.9104	374323
rs13239186	T	C	0.0469804	0.00809987	6.59994e-09	33.6415	374323
rs34021161	T	C	0.0435689	0.0074524	5e-09	34.1789	374323
rs56226325	T	C	-0.0609674	0.0101818	2.1e-09	35.8545	374323
rs59970005	T	C	-0.0604982	0.00922532	5.50047e-11	43.0051	374323
rs13226841	C	T	0.0524327	0.00738782	1.29987e-12	50.3697	374323
rs2407746	G	C	0.0497638	0.00805751	6.59994e-10	38.1437	374323
rs6530964	T	C	0.051985	0.0080779	1.2e-10	41.4149	374323
rs2721939	T	C	0.0420628	0.00755727	2.59998e-08	30.9788	374323
rs1962104	C	T	0.0413986	0.00750799	3.50002e-08	30.4034	374323
rs2921036	C	T	-0.0825966	0.00742236	9.20026e-29	123.833	374323
rs9298995	A	G	-0.0450583	0.00755	2.39999e-09	35.6167	374323
rs7869969	G	A	-0.049523	0.00785317	2.90001e-10	39.7669	374323
rs28427480	C	A	0.0892097	0.0127283	2.39994e-12	49.1226	374323
rs7027172	A	G	-0.147005	0.0246631	2.5e-09	35.5277	374323
rs2094580	T	G	-0.0569724	0.00824726	4.90004e-12	47.7208	374323
rs10119773	G	A	0.0492749	0.00749206	4.79954e-11	43.256	374323
rs10812851	C	T	-0.0477544	0.0076693	4.79999e-10	38.7715	374323
rs56116032	G	A	-0.0629293	0.00893844	1.9002e-12	49.5656	374323
rs703409	T	C	-0.0504403	0.00858663	4.20001e-09	34.507	374323
rs77335224	T	C	-0.0744564	0.0132067	1.7e-08	31.7843	374323
rs7093157	T	G	-0.0442117	0.00809049	4.60002e-08	29.8622	374323
rs2791459	A	C	-0.0468177	0.00751542	4.70002e-10	38.8071	374323
rs297343	G	T	-0.0497977	0.00771352	1.09999e-10	41.6784	374323
rs7107356	G	A	0.0527777	0.00739181	9.30037e-13	50.9797	374323
rs674094	C	A	-0.0596484	0.00809088	1.69981e-13	54.3505	374323
rs1940735	G	T	0.0560705	0.00852694	4.79954e-11	43.2394	374323
rs167915	T	A	-0.0476637	0.00773317	7.10003e-10	37.989	374323
rs11603808	T	C	-0.0525998	0.00747874	1.99986e-12	49.4663	374323
rs2071754	T	C	-0.066547	0.0092034	4.79954e-13	52.2827	374323
rs1903844	C	T	-0.0487323	0.00776274	3.40001e-10	39.4095	374323
rs7111031	A	C	0.0699757	0.00766351	6.79986e-20	83.3752	374323
rs4267163	A	G	0.043081	0.00788065	4.60002e-08	29.8844	374323
rs753044	T	C	-0.0411705	0.00754935	4.90004e-08	29.7407	374323
rs6606710	C	T	0.061572	0.00778876	2.70023e-15	62.4925	374323
rs10745624	C	T	0.0436401	0.00747431	5.30005e-09	34.09	374323
rs877995	A	G	0.0605337	0.00935434	9.70063e-11	41.8761	374323
rs2280711	T	C	0.0629333	0.0101783	6.29999e-10	38.2303	374323
rs9517313	C	G	0.0434048	0.00760536	1.09999e-08	32.5712	374323
rs1892350	G	A	0.0441297	0.00738751	2.30001e-09	35.6832	374323
rs9516861	A	T	0.0636592	0.0111404	1.09999e-08	32.6527	374323
rs1782170	C	A	0.0489174	0.00830917	3.89996e-09	34.6584	374323
rs11627348	A	C	0.0649564	0.0103996	4.20001e-10	39.0129	374323
rs4140799	A	G	-0.0456336	0.00742677	8e-10	37.7544	374323
rs35641442	A	G	0.0597929	0.00741824	7.59976e-16	64.9674	374323
rs36006259	T	C	-0.0579031	0.0103117	2e-08	31.5312	374323
rs4899292	G	A	0.0487537	0.0077357	2.90001e-10	39.7204	374323
rs11633354	C	T	-0.0458334	0.0074099	6.19998e-10	38.2593	374323
rs1563245	G	T	0.0473228	0.00758207	4.30002e-10	38.955	374323
rs57506932	T	C	-0.0666525	0.0112443	3.09999e-09	35.1371	374323
rs3785232	T	C	0.0550128	0.00795212	4.60045e-12	47.8585	374323
rs7193453	T	C	-0.0415305	0.00740415	2e-08	31.4617	374323
rs2042395	A	G	-0.0538592	0.00880182	9.40005e-10	37.4432	374323
rs113199002	C	G	-0.0417433	0.00755027	3.2e-08	30.5665	374323
rs10852673	A	G	-0.0462879	0.00834907	2.99999e-08	30.7366	374323
rs2199036	T	C	-0.0466847	0.00764353	1e-09	37.3043	374323
rs12938775	A	G	-0.049166	0.00740334	3.10027e-11	44.1034	374323
rs12601333	G	C	-0.0420951	0.00771184	4.79999e-08	29.7951	374323
rs7502590	G	A	-0.0722649	0.0103818	3.40017e-12	48.4515	374323
rs17652520	A	G	0.0952406	0.00880969	3.10027e-27	116.875	374323
rs9908167	A	G	-0.0418942	0.00764093	4.20001e-08	30.0617	374323
rs6503091	A	G	0.0439562	0.00757751	6.59994e-09	33.65	374323
rs77867423	G	C	-0.0851951	0.0149785	1.29999e-08	32.3512	374323
rs7235757	A	G	0.0625911	0.00803191	6.59933e-15	60.7275	374323
rs11665070	A	G	-0.0706522	0.00786857	2.70023e-19	80.6227	374323
rs4534926	C	G	0.0467139	0.00740725	2.90001e-10	39.7719	374323
rs117298864	A	G	0.101483	0.0180532	1.89998e-08	31.5992	374323
rs4578918	C	T	-0.0507968	0.00843351	1.7e-09	36.2789	374323
rs910187	A	G	-0.0434597	0.00765532	1.40001e-08	32.2288	374323
rs11090045	A	G	0.0588892	0.00811493	4.00037e-13	52.6623	374323

## Sheet: Table S3
Table S3. Index SNPs (n=4) representing genetically predicted extraversion
SNPs	Effect_allele	Other_allele	Beta	Se	P	F	Sample size
rs16873301	T	C	0.5745	0.1254	4.66004e-06	20.9863	17375
rs1505635	C	A	0.427	0.0834	3.11301e-07	26.2104	17375
rs7922066	G	A	0.4386	0.0953	4.15796e-06	21.1788	17375
rs7186445	T	C	-0.7022	0.1457	1.43499e-06	23.2248	17375

## Sheet: Table S4
Table S4. Index SNPs (n=2) representing genetically predicted agreeableness
SNPs	Effect_allele	Other_allele	Beta	Se	P	F	Sample size
rs8029033	T	C	0.3577	0.0737	1.228e-06	23.5534	17375
rs12945271	T	C	0.2937	0.0636	3.93296e-06	21.3228	17375

## Sheet: Table S5
Table S5. Index SNPs (n=5) representing genetically predicted conscientiousness
SNPs	Effect_allele	Other_allele	Beta	Se	P	F	Sample size
rs2356798	T	G	0.3474	0.0752	3.86598e-06	21.339	17375
rs233826	C	T	0.3863	0.0823	2.69898e-06	22.0293	17375
rs17311358	A	G	-0.8438	0.1845	4.78399e-06	20.914	17375
rs2576037	T	C	-0.4076	0.0747	4.90795e-08	29.7699	17375
rs200185	T	A	0.559	0.1182	2.26199e-06	22.3634	17375

## Sheet: Table S6
Table S6. Index SNPs (n=8) representing genetically predicted openness to experience
SNPs	Effect_allele	Other_allele	Beta	Se	P	F	Sample size
rs10932966	A	C	0.5253	0.1043	4.79899e-07	25.3627	17375
rs13179075	C	T	-0.5057	0.1076	2.58601e-06	22.0857	17375
rs1477268	C	T	0.4804	0.0865	2.78901e-08	30.8407	17375
rs10829186	G	A	-0.4145	0.0874	2.13e-06	22.4893	17375
rs947473	C	A	0.4007	0.0876	4.75302e-06	20.9209	17375
rs677035	T	C	-0.5594	0.119	2.60699e-06	22.0954	17375
rs12815688	T	C	0.5978	0.1308	4.91304e-06	20.8856	17375
rs16970755	A	G	-0.3742	0.0792	2.33002e-06	22.3207	17375

## Sheet: Table S7
Table S7. Index SNPs (n=217) representing genetically predicted schizophrenia
SNPs	Effect_allele	Other_allele	Beta	Se	P	F	Sample size
rs3900555	A	G	0.0428971	0.0075	9.94695e-09	32.7138	320404
rs10779702	G	A	-0.0526968	0.0084	3.21899e-10	39.3557	320404
rs56335113	G	A	-0.0653007	0.0081	1.06096e-15	64.9925	320404
rs6673880	G	A	0.0559991	0.0083	1.55597e-11	45.5201	320404
rs10157075	T	A	-0.0590045	0.0101	5.26405e-09	34.1291	320404
rs12039854	G	T	0.0551005	0.0092	2.57099e-09	35.8701	320404
rs7515363	T	C	-0.0491044	0.0083	3.425e-09	35.0011	320404
rs61787564	A	G	-0.064401	0.0113	1.339e-08	32.4807	320404
rs2970610	C	T	-0.0639039	0.0078	2.50726e-16	67.1217	320404
rs12042444	T	C	-0.0642979	0.0077	8.53297e-17	69.7284	320404
rs12126806	T	C	-0.0497992	0.0086	6.91194e-09	33.5309	320404
rs11587347	G	C	0.102299	0.0135	4.00037e-14	57.4212	320404
rs558120	C	T	0.0584981	0.0106	3.323e-08	30.4557	320404
rs6588168	T	C	0.0458974	0.0075	1.167e-09	37.4499	320404
rs11165846	G	C	0.0544034	0.0083	6.45208e-11	42.9629	320404
rs4950119	C	A	0.0906033	0.0102	8.36373e-19	78.9014	320404
rs12138231	A	T	0.0663001	0.0108	7.37208e-10	37.6858	320404
rs10559	G	A	0.0440982	0.008	4.02402e-08	30.385	320404
rs60124939	T	C	-0.052896	0.009	3.764e-09	34.5428	320404
rs16851048	C	T	0.0680968	0.0091	8.27942e-14	55.9974	320404
rs1486472	A	G	0.0566021	0.0079	9.15588e-13	51.3344	320404
rs3770752	G	A	-0.0592967	0.0084	1.741e-12	49.831	320404
rs2139054	C	A	0.0716034	0.0077	1.04496e-20	86.4735	320404
rs62152282	T	A	0.0580953	0.0094	6.39602e-10	38.1965	320404
rs2167378	T	C	-0.0577027	0.0075	9.90148e-15	59.1925	320404
rs6715416	G	A	-0.0600033	0.0075	1.04906e-15	64.0066	320404
rs34181670	C	T	-0.0485997	0.0085	1.128e-08	32.6909	320404
rs999494	T	C	-0.0567016	0.0096	3.61801e-09	34.8855	320404
rs62183855	C	A	-0.061001	0.0102	1.97002e-09	35.766	320404
rs10173857	T	C	-0.0501036	0.0091	3.83601e-08	30.3146	320404
rs778371	G	A	0.0695001	0.0085	2.80027e-16	66.8544	320404
rs17247190	G	A	0.0517039	0.0092	2.15199e-08	31.5841	320404
rs1396728	T	C	-0.0477992	0.0079	1.62798e-09	36.6087	320404
rs7582445	C	A	-0.0450976	0.0079	8.96892e-09	32.5874	320404
rs6546857	G	A	0.0542028	0.0094	8.70202e-09	33.2495	320404
rs6430491	A	G	-0.0539956	0.0087	6.70502e-10	38.519	320404
rs12991836	C	A	0.0555021	0.0078	8.1903e-13	50.6322	320404
rs60617652	A	G	-0.0461963	0.0076	9.99609e-10	36.9475	320404
rs11680723	G	C	0.0842951	0.0102	1.05196e-16	68.297	320404
rs7604885	A	G	0.0462953	0.008	5.94196e-09	33.4881	320404
rs11693094	T	C	-0.0555009	0.0076	3.20111e-13	53.3298	320404
rs2033996	A	T	0.0519988	0.0095	4.32603e-08	29.9596	320404
rs68002929	A	T	0.0724954	0.0101	5.51823e-13	51.52	320404
rs1881046	T	G	-0.0443996	0.0079	1.91999e-08	31.5865	320404
rs13090130	A	G	-0.052099	0.0077	1.03705e-11	45.7799	320404
rs11129383	A	G	0.0451961	0.0082	3.97704e-08	30.3789	320404
rs4678552	A	G	0.0538017	0.0086	3.19198e-10	39.1374	320404
rs167924	G	A	0.0540022	0.0085	1.844e-10	40.3629	320404
rs10935184	C	T	-0.0608975	0.0078	7.93414e-15	60.9547	320404
rs17194490	T	G	0.0763952	0.0113	1.53215e-11	45.7059	320404
rs1399551	A	T	0.0542978	0.0082	4.50609e-11	43.8464	320404
rs1604060	G	A	0.0758017	0.0134	1.55299e-08	31.9997	320404
rs525297	C	A	-0.0459958	0.0079	5.80604e-09	33.8984	320404
rs7647398	T	C	-0.0828971	0.0098	2.45527e-17	71.5523	320404
rs1866862	T	A	0.0499048	0.0077	8.49767e-11	42.005	320404
rs6804677	C	T	0.0505988	0.0081	3.83796e-10	39.0218	320404
rs2710323	C	T	-0.0716972	0.0074	3.17468e-22	93.8725	320404
rs59971314	C	G	0.0460963	0.0079	5.87706e-09	34.0467	320404
rs59518103	C	T	-0.0780993	0.0143	4.51305e-08	29.8277	320404
rs215483	A	G	0.0471021	0.008	4.22795e-09	34.6655	320404
rs61405217	T	C	-0.0509972	0.0076	1.43285e-11	45.0259	320404
rs35734242	C	T	0.0513986	0.0077	2.23821e-11	44.5573	320404
rs13107325	T	C	0.156701	0.0165	1.91911e-21	90.193	320404
rs28521069	T	C	0.0464	0.0079	4.685e-09	34.4968	320404
rs1454606	T	C	0.0631954	0.0102	5.00196e-10	38.3856	320404
rs28454198	C	G	-0.0477992	0.0077	5.972e-10	38.5352	320404
rs28482891	A	C	0.0430954	0.0079	4.00599e-08	29.7581	320404
rs7681616	A	C	-0.0489044	0.0088	2.70302e-08	30.8836	320404
rs12498839	A	G	0.117096	0.0149	3.23892e-15	61.7602	320404
rs13159353	C	G	-0.0432989	0.0078	2.77198e-08	30.815	320404
rs10117	A	G	-0.052896	0.0079	1.88495e-11	44.8321	320404
rs10035564	G	A	0.0594953	0.0078	1.70412e-14	58.18	320404
rs7701188	A	G	-0.0746992	0.0118	2.81397e-10	40.0742	320404
rs252812	G	A	-0.052896	0.0091	5.77205e-09	33.7878	320404
rs3733710	T	C	-0.0448969	0.0077	5.51696e-09	33.9976	320404
rs7709645	C	G	0.0649973	0.0078	6.10942e-17	69.4382	320404
rs11241041	T	G	0.0596014	0.0096	5.34995e-10	38.545	320404
rs72723227	A	G	-0.0503033	0.008	3.764e-10	39.5376	320404
rs11740474	T	A	0.0484027	0.0082	4.42599e-09	34.8425	320404
rs12652777	C	T	-0.0443996	0.0076	5.10199e-09	34.1294	320404
rs9687282	G	T	0.0475949	0.0082	7.33804e-09	33.6892	320404
rs72802887	G	A	-0.066602	0.0093	8.52904e-13	51.2868	320404
rs9470670	G	T	0.0555973	0.0099	1.90801e-08	31.538	320404
rs2206956	A	G	0.0447045	0.0076	4.03999e-09	34.5997	320404
rs34555420	T	G	-0.168696	0.0173	1.82306e-22	95.0856	320404
rs6938026	G	A	-0.0603046	0.0088	7.23269e-12	46.9605	320404
rs6925079	C	T	0.0465048	0.0077	1.81201e-09	36.4764	320404
rs80249955	T	C	0.154597	0.0283	4.62903e-08	29.8419	320404
rs9487653	G	A	-0.0553969	0.0101	4.39896e-08	30.0833	320404
rs140365013	A	G	-0.205696	0.0156	1.20504e-39	173.86	320404
rs9459170	C	T	-0.0511018	0.0093	3.83204e-08	30.1928	320404
rs55648125	G	A	0.072001	0.0132	4.42395e-08	29.7527	320404
rs217310	T	A	-0.0487044	0.0075	9.93574e-11	42.1707	320404
rs12190758	G	A	0.0613011	0.0094	6.01451e-11	42.5283	320404
rs9398171	T	C	-0.0503033	0.0081	4.48095e-10	38.5674	320404
rs58120505	C	T	-0.0825012	0.0075	6.2647e-28	121.003	320404
rs6946576	A	G	-0.0456997	0.0084	4.93606e-08	29.5982	320404
rs13233308	T	C	-0.0458048	0.0075	1.22999e-09	37.299	320404
rs7803571	T	C	-0.0575989	0.0076	4.48849e-14	57.4379	320404
rs12671608	C	T	0.0598986	0.0109	4.43997e-08	30.198	320404
rs2944821	C	G	-0.0493995	0.0078	2.509e-10	40.11	320404
rs1593304	G	A	0.0631954	0.0097	5.91425e-11	42.4448	320404
rs7779548	A	G	-0.0712969	0.0079	1.82096e-19	81.4487	320404
rs35274762	C	T	-0.102304	0.0122	5.91017e-17	70.3174	320404
rs56226048	T	G	0.0605996	0.0109	3.08603e-08	30.9089	320404
rs2349487	T	C	0.0456042	0.0078	5.71005e-09	34.1836	320404
rs79210963	C	T	0.0842951	0.0126	1.85909e-11	44.757	320404
rs2470951	T	A	0.0527997	0.0075	2.71519e-12	49.5607	320404
rs211824	A	G	-0.0481042	0.0077	4.51305e-10	39.0285	320404
rs73229090	A	C	-0.097798	0.014	2.44287e-12	48.7979	320404
rs74804370	C	T	0.119798	0.0218	3.684e-08	30.1984	320404
rs1434281	A	G	-0.045499	0.008	1.083e-08	32.346	320404
rs4129585	C	A	-0.065104	0.0077	2.50611e-17	71.4877	320404
rs59498392	G	C	-0.0574006	0.0089	1.104e-10	41.5959	320404
rs11987861	G	A	-0.0481042	0.0086	1.97102e-08	31.2872	320404
rs6471815	G	A	-0.050503	0.0076	2.71082e-11	44.1575	320404
rs10957321	A	G	0.0490012	0.0074	3.66522e-11	43.8477	320404
rs11779128	T	C	-0.0425038	0.0077	3.97796e-08	30.4699	320404
rs10103330	A	T	0.0628014	0.0093	1.45011e-11	45.6005	320404
rs73219806	A	C	0.071496	0.0094	2.71082e-14	57.8502	320404
rs4043663	A	G	-0.0575045	0.0087	3.62827e-11	43.688	320404
rs10086619	G	A	0.0615988	0.0098	2.97201e-10	39.5084	320404
rs498591	T	A	0.0594953	0.0105	1.36101e-08	32.1058	320404
rs505061	A	C	0.0499994	0.0074	1.28588e-11	45.6524	320404
rs10985811	C	T	0.0532953	0.0093	9.33405e-09	32.8405	320404
rs6479494	G	A	0.0584981	0.0102	9.56797e-09	32.8913	320404
rs13293831	T	C	0.0591027	0.0103	8.72509e-09	32.9259	320404
rs2381411	C	T	0.0428031	0.0077	2.42298e-08	30.9006	320404
rs4339716	G	T	0.0530949	0.0097	4.03302e-08	29.9612	320404
rs72761691	C	A	0.0618967	0.0111	2.56401e-08	31.0947	320404
rs61857878	T	A	-0.0611045	0.0096	1.837e-10	40.5136	320404
rs7902292	C	T	-0.0499038	0.0091	4.432e-08	30.0733	320404
rs113899647	T	C	0.0898044	0.0163	3.904e-08	30.3541	320404
rs7893279	G	T	-0.0995014	0.0123	6.54485e-16	65.4403	320404
rs12571643	A	G	-0.113498	0.0113	1.24595e-23	100.883	320404
rs17731	A	G	0.0589011	0.0077	2.9451e-14	58.5144	320404
rs2279311	C	T	0.048004	0.0088	4.115e-08	29.7568	320404
rs12363019	A	T	0.0523992	0.008	5.90609e-11	42.9009	320404
rs708228	T	C	0.0488017	0.0083	3.992e-09	34.5709	320404
rs3016382	A	C	-0.0459003	0.0076	1.34499e-09	36.4755	320404
rs10767735	C	G	-0.0503984	0.0077	7.1499e-11	42.84	320404
rs2902858	C	T	0.0880992	0.0101	2.6903e-18	76.0849	320404
rs72943392	C	G	0.0499048	0.0091	4.71097e-08	30.0746	320404
rs77502336	C	G	0.054604	0.008	6.94225e-12	46.5872	320404
rs11219774	C	A	-0.0690969	0.0101	7.78753e-12	46.8028	320404
rs61902811	A	G	-0.0674998	0.0086	5.33212e-15	61.6035	320404
rs11222406	G	A	-0.0407004	0.0074	3.64603e-08	30.2504	320404
rs4936216	T	C	-0.0773036	0.0103	6.28058e-14	56.3277	320404
rs3017989	C	T	0.0473956	0.0078	1.36801e-09	36.9219	320404
rs302317	A	G	-0.0524027	0.0081	7.86865e-11	41.8538	320404
rs61920311	C	A	-0.0459958	0.008	8.70001e-09	33.0563	320404
rs578470	C	T	0.0456984	0.0079	8.41802e-09	33.4615	320404
rs4766428	T	C	0.0680005	0.0082	8.10961e-17	68.7692	320404
rs61937595	T	C	-0.119799	0.0156	1.53109e-14	58.9732	320404
rs2686386	T	C	-0.0546965	0.0094	6.27899e-09	33.8579	320404
rs1790135	T	C	-0.0842033	0.0084	6.90876e-24	100.484	320404
rs4298967	G	A	-0.0825012	0.0086	1.27909e-21	92.0282	320404
rs1526803	G	C	-0.0465018	0.0082	1.661e-08	32.1595	320404
rs61924144	C	A	0.0785996	0.0134	4.14696e-09	34.4055	320404
rs6538539	T	G	-0.0450976	0.0074	9.13103e-10	37.1399	320404
rs1426371	A	G	0.0515038	0.0087	2.67399e-09	35.0459	320404
rs11619756	A	G	-0.0507977	0.008	2.04e-10	40.3186	320404
rs9569795	C	T	0.0635044	0.0102	5.54396e-10	38.7619	320404
rs9597388	A	G	-0.0625991	0.0097	8.97842e-11	41.6476	320404
rs9545047	C	A	-0.0551035	0.0079	4.12287e-12	48.6521	320404
rs61973697	A	G	0.0548998	0.0097	1.56599e-08	32.0328	320404
rs650520	T	G	0.0471964	0.0081	5.65301e-09	33.9504	320404
rs12877581	C	G	0.0515038	0.0092	2.44101e-08	31.3401	320404
rs10148671	C	T	0.0467038	0.0079	4.13904e-09	34.95	320404
rs12883788	T	C	0.0542028	0.0076	1.29688e-12	50.8644	320404
rs1676062	A	C	-0.0446961	0.0078	1.01801e-08	32.8358	320404
rs10873538	G	T	0.0593997	0.0079	6.14186e-14	56.5342	320404
rs1540840	C	G	-0.0569	0.0088	9.65384e-11	41.8077	320404
rs2190873	C	T	-0.0628997	0.0074	2.12422e-17	72.2489	320404
rs11632947	T	C	0.0553964	0.0075	1.63908e-13	54.5554	320404
rs637137	A	T	-0.0653007	0.0084	8.31381e-15	60.433	320404
rs56282503	C	T	0.055703	0.009	6.62796e-10	38.3062	320404
rs2929278	T	C	-0.0569	0.0087	6.0062e-11	42.7743	320404
rs11854073	A	G	-0.0479994	0.0081	3.65898e-09	35.1155	320404
rs10906984	C	A	-0.0491044	0.0076	8.03526e-11	41.7456	320404
rs176648	G	T	-0.0461963	0.0076	1.385e-09	36.9475	320404
rs4702	A	G	-0.078996	0.0079	1.75711e-23	99.9892	320404
rs9925915	C	G	-0.057004	0.0075	2.50784e-14	57.7677	320404
rs11862968	G	C	0.054604	0.0093	4.71498e-09	34.4731	320404
rs12925872	T	C	0.067305	0.0091	1.86896e-13	54.7028	320404
rs11076631	G	A	-0.050503	0.0083	1.32898e-09	37.0233	320404
rs8048039	T	A	-0.0511968	0.0081	1.97902e-10	39.9496	320404
rs9302397	A	G	0.0488017	0.0086	1.48898e-08	32.2011	320404
rs11647188	G	A	-0.0441987	0.0077	1.07701e-08	32.9484	320404
rs12950148	G	A	0.0561049	0.01	1.91801e-08	31.4774	320404
rs959071	T	C	-0.075497	0.0109	4.04762e-12	47.9738	320404
rs4793888	A	G	0.0573961	0.0094	1.12401e-09	37.2826	320404
rs4293	A	G	0.0428031	0.0076	2.20999e-08	31.7191	320404
rs11263770	A	G	-0.0425996	0.0076	1.74301e-08	31.4182	320404
rs2696466	G	A	-0.0522983	0.0081	1.014e-10	41.6872	320404
rs12943566	G	A	0.0486967	0.0079	7.85109e-10	37.9964	320404
rs75329315	G	T	-0.079698	0.013	9.37605e-10	37.5842	320404
rs17512480	A	T	0.174603	0.0242	5.60402e-13	52.0559	320404
rs7238071	G	A	0.0591027	0.0081	2.47799e-13	53.2405	320404
rs35360904	G	T	-0.0562007	0.0075	5.40381e-14	56.1511	320404
rs11083369	T	G	0.0608015	0.0083	3.05422e-13	53.6624	320404
rs715170	T	C	-0.061001	0.0088	5.11211e-12	48.0514	320404
rs72980087	A	G	0.0610034	0.0077	1.91999e-15	62.7659	320404
rs72986630	T	C	0.107797	0.0174	6.31306e-10	38.3806	320404
rs322124	G	C	0.0521041	0.0089	4.53398e-09	34.2737	320404
rs8101499	G	A	-0.0592024	0.0077	1.77296e-14	59.1146	320404
rs3810450	C	T	-0.0892006	0.0157	1.37401e-08	32.28	320404
rs7251	G	C	-0.0582029	0.008	3.79315e-13	52.9306	320404
rs758749	T	C	0.0617052	0.0109	1.48501e-08	32.047	320404
rs2387414	C	G	0.0488962	0.0081	1.39601e-09	36.4399	320404
rs1006945	T	G	0.0601004	0.0074	3.29989e-16	65.9612	320404
rs11696755	C	T	0.0631954	0.01	2.61e-10	39.9363	320404
rs8134737	T	A	0.0467038	0.0076	9.48309e-10	37.7637	320404
rs229362	A	G	-0.0531047	0.0095	2.32402e-08	31.2476	320404
rs1058167	G	A	0.0544034	0.0083	4.88652e-11	42.9629	320404
rs732381	T	A	0.065798	0.0089	1.17112e-13	54.6566	320404
rs6010045	C	T	0.0458031	0.0081	1.60299e-08	31.9755	320404

## Sheet: Table S8
Table S8. Index SNPs (n=12) representing genetically predicted ADHD
SNPs	Effect_allele	Other_allele	Beta	Se	P	F	Sample size
rs112984125	A	G	-0.106005	0.0146	3.58096e-13	52.7146	55374
rs1222063	A	G	0.0962007	0.0174	3.06803e-08	30.5663	55374
rs9677504	A	G	0.116903	0.0206	1.39101e-08	32.2034	55374
rs4858241	G	T	-0.0789036	0.014	1.74e-08	31.763	55374
rs28411770	C	T	-0.0861043	0.0151	1.15199e-08	32.5147	55374
rs4916723	C	A	0.0766003	0.0135	1.57601e-08	32.1942	55374
rs10262192	A	G	0.073204	0.0132	2.88702e-08	30.7543	55374
rs74760947	G	A	0.179797	0.0317	1.348e-08	32.1685	55374
rs11591402	A	T	-0.0929051	0.0164	1.33601e-08	32.0904	55374
rs1427829	G	A	-0.0799012	0.0133	1.82201e-09	36.0901	55374
rs281324	C	T	0.0744973	0.0134	2.678e-08	30.9069	55374
rs212178	A	G	-0.1154	0.02	7.67697e-09	33.2917	55374

## Sheet: Table S9
Table S9. Index SNPs (n=18) representing genetically predicted MDD
SNPs	Effect_allele	Other_allele	Beta	Se	P	F	Sample size
rs7531118	C	T	0.0449974	0.008	2.15e-08	31.6366	173005
rs12129573	A	C	0.0477992	0.0082	5.45e-09	33.9788	173005
rs1081458	T	A	-0.0555009	0.0106	1.86e-07	27.4147	173005
rs6832890	C	G	-0.0605996	0.0112	6.35e-08	29.2751	173005
rs2451828	T	C	0.1441	0.0273	1.3e-07	27.8611	173005
rs78955704	A	T	0.112301	0.0213	1.42e-07	27.7973	173005
rs76025409	C	G	0.0567016	0.0085	2.32e-11	44.4987	173005
rs12200766	G	A	-0.0467977	0.0091	3.1e-07	26.4461	173005
rs6905391	A	G	-0.0740018	0.0112	3.47e-11	43.656	173005
rs56016904	G	A	0.0511986	0.0099	2.55e-07	26.7449	173005
rs58982057	T	C	-0.051904	0.01	1.9e-07	26.9399	173005
rs7856424	T	C	-0.0449974	0.0088	3.01e-07	26.146	173005
rs10825942	G	T	0.0442027	0.0082	7.46e-08	29.0579	173005
rs12552	G	A	-0.0404987	0.008	3.9e-07	25.627	173005
rs1950829	G	A	-0.0454035	0.0079	8.15e-09	33.0308	173005
rs68021739	T	C	-0.0446	0.0085	1.49e-07	27.5313	173005
rs2060886	C	T	0.0433982	0.008	5.76e-08	29.4278	173005
rs4811079	C	G	0.0441987	0.0082	6.56e-08	29.0527	173005

## Sheet: Table S10
Table S10. Index SNPs (n=10) representing genetically predicted ASD
SNPs	Effect_allele	Other_allele	Beta	Se	P	F	Sample size
rs2391769	G	A	0.0769026	0.0145	1.13501e-07	28.1273	46351
rs6701243	C	A	-0.0735014	0.0144	3.07397e-07	26.0524	46351
rs1452075	T	C	0.080704	0.0155	2.069e-07	27.1087	46351
rs325485	G	A	-0.0728043	0.0143	3.25402e-07	25.9193	46351
rs111931861	G	A	0.216901	0.0409	1.118e-07	28.1227	46351
rs10099100	C	G	0.0843044	0.0147	1.065e-08	32.8887	46351
rs45595836	T	C	0.138996	0.0272	3.13098e-07	26.1125	46351
rs112635299	T	G	0.220997	0.0432	3.04397e-07	26.169	46351
rs2224274	T	C	0.0709989	0.0138	2.85799e-07	26.4683	46351
rs910805	A	G	-0.0956963	0.016	2.04099e-09	35.771	46351

[truncated: 30 more sheets: Table S11, Table S12, Table S13, Table S14, Table S15, Table S16, Table S17, Table S18, Table S19, Table S20, Table S21, Table S22, Table S23, Table S24, Table S25, Table S26, Table S27, Table S28, Table S29, Table S30 …]
